# Supplementary material for: A Genetic Variant in 12q13, a Possible Risk Factor for Bipolar Disorder, Is Associated with Depressive State, Accounting for Stressful Life Events
Source: PLoS One. 2014 Dec 17;9(12):e115135. doi: 10.1371/journal.pone.0115135 (PMC4269417; doi:10.1371/journal.pone.0115135)
Supplement: S1 Table — SNP information. abbreviations: Chr: chromosome, gene: closest gene +/−100 kb, A1: minor allele based on total sample, A2: alternative allele. (XLSX) [file pone.0115135.s003.xlsx]

## Sheet: Sheet1
Chr	SNP	gene	A1(minor)	A2(major)	exclude?	original study
1	rs11587363	ERO1LB	C	T	yes (MAF=0 in HapMap JPT)	PGC MDD MP 2013 [ref3]
1	rs16828722	HIVEP3	T	C		PGC MDD MP 2013 [ref3]
1	rs10789369	N/A	A	G		PGC+Sweden SCZ NG 2013 [ref4]
1	rs1198588	MIR137	T	A		PGC+Sweden SCZ NG 2013 [ref4]
1	rs14403	AKT3	A	G		PGC+Sweden SCZ NG 2013 [ref4]
1	rs1538774	SDCCAG8	C	G	yes (MAF=0 in HapMap JPT)	PGC+Sweden SCZ NG 2013 [ref4]
2	rs12614221	N/A	T	G		PGC MDD MP 2013 [ref3]
2	rs393093	N/A	C	T	yes (QC by HWE)	PGC MDD MP 2013 [ref3]
2	rs4380187	ZNF804A	C	A		PGC+Sweden SCZ NG 2013 [ref4]
2	rs12991836	ZEB2	C	A		PGC+Sweden SCZ NG 2013 [ref4]
2	rs2373000	QPCT	C	T		PGC+Sweden SCZ NG 2013 [ref4]
2	rs2949006	FTCDNL1	T	G		PGC+Sweden SCZ NG 2013 [ref4]
2	rs778371	NGEF	C	T		PGC+Sweden SCZ NG 2013 [ref4]
2	rs11682175	N/A	C	T		PGC+Sweden SCZ NG 2013 [ref4]
3	rs2535629	ITIH3	T	C		PGC CDG Lancet 2013 [ref12]
3	rs1969253	DVL3	A	C		PGC MDD MP 2013 [ref3]
3	rs2173763	PARP15	G	A		PGC MDD MP 2013 [ref3]
3	rs6550435	TRANK1	G	T		PGC+Sweden SCZ NG 2013 [ref4]
3	rs4687552	ITIH3	C	T	yes (due to proxy)	PGC+Sweden SCZ NG 2013 [ref4]
4	rs4478239	N/A	C	A		PGC MDD MP 2013 [ref3]
5	rs26531	CDO1	C	A		PGC MDD MP 2013 [ref3]
5	rs171748	SMIM15	T	C	yes (primer design failure)	PGC+Sweden SCZ NG 2013 [ref4]
5	rs17504622	N/A	T	C	yes (MAF=0 in HapMap JPT)	PGC+Sweden SCZ NG 2013 [ref4]
5	rs2910032	N/A	C	T		PGC+Sweden SCZ NG 2013 [ref4]
5	rs6878284	SLCO6A1	T	C		PGC+Sweden SCZ NG 2013 [ref4]
6	rs1360780	FKBP5	T	C		candidate gene
6	rs9371601	SYNE1	G	T		PGC BD NG 2011 [ref5]
6	rs1513498	N/A	A	G		PGC MDD MP 2013 [ref3]
6	rs114002140	HLA-DRA	G	A	yes (genotyping failure)	PGC+Sweden SCZ NG 2013 [ref4]
6	rs113113059	CUL9	C	T	yes (due to proxy)	PGC+Sweden SCZ NG 2013 [ref4]
6	rs7746199	TRNAS32P	T	C	yes (QC by MAF)	PGC+Sweden SCZ NG 2013 [ref4]
7	rs6461049	MAD1L1	T	C		PGC+Sweden SCZ NG 2013 [ref4]
8	rs2721937	TRPS1	T	C		PGC MDD MP 2013 [ref3]
8	rs11995572	N/A	T	G	yes (MAF=0 in HapMap JPT)	PGC+Sweden SCZ NG 2013 [ref4]
8	rs4129585	TSNARE1	T	G		PGC+Sweden SCZ NG 2013 [ref4]
9	rs1108580	DBH	G	A		candidate gene
10	rs10994397	ANK3	T	C		PGC BD NG 2011 [ref5]
10	rs11191454	AS3MT	G	A	yes (due to proxy)	PGC CDG Lancet 2013 [ref12]
10	rs2799573	CACNB2	G	A	yes (MAF=0 in HapMap JPT)	PGC CDG Lancet 2013 [ref12]
10	rs2183696	KIAA1217	C	T	yes (genotyping failure)	PGC MDD MP 2013 [ref3]
10	rs17691888	CACNB2	A	G		PGC+Sweden SCZ NG 2013 [ref4]
10	rs7085104	AS3MT	G	A		PGC+Sweden SCZ NG 2013 [ref4]
11	rs6265	BDNF	A	G		candidate gene
11	rs12576775	ODZ4	G	A		PGC BD NG 2011 [ref5]
11	rs7940866	SNX19	T	A		PGC+Sweden SCZ NG 2013 [ref4]
12	rs7296288	DHH	C	A		PGC BD NG 2011 [ref5]
12	rs4765913	CACNA1C	A	T	yes (due to proxy)	PGC BD NG 2011 [ref5]
12	rs1024582	CACNA1C	T	C	yes (due to known LD with rs4765913)	PGC CDG Lancet 2013 [ref12]
12	rs6538329	CLLU1	T	G		PGC MDD MP 2013 [ref3]
12	rs1006737	CACNA1C	A	G		PGC+Sweden SCZ NG 2013 [ref4]
12	rs11532322	C12orf65	A	G	yes (genotyping failure)	PGC+Sweden SCZ NG 2013 [ref4]
12	rs11062146	CACNA1C	C	G	yes (genotyping failure)	PGC+Sweden SCZ NG 2013 [ref4]
14	rs12884688	LRFN5	T	C		PGC MDD MP 2013 [ref3]
14	rs1885189	TTC8	C	A		PGC+Sweden SCZ NG 2013 [ref4]
16	rs11645728	ZCCHC14	G	A		PGC MDD MP 2013 [ref3]
16	rs9646303	ZCCHC14	G	A		PGC MDD MP 2013 [ref3]
17	5-HTTLPR	SLC6A4	G	A		candidate gene
17	rs8066012	N/A	C	T		PGC MDD MP 2013 [ref3]
17	rs4523957	SMG6	G	T		PGC+Sweden SCZ NG 2013 [ref4]
18	rs4801131	N/A	C	T		PGC+Sweden SCZ NG 2013 [ref4]
19	rs2905424	MAU2	T	C		PGC+Sweden SCZ NG 2013 [ref4]
20	rs90754	MIR4533	T	C	yes (MAF=0 in HapMap JPT)	PGC MDD MP 2013 [ref3]
21	rs7276043	DSCAM	C	T		PGC MDD MP 2013 [ref3]
