# Supplementary material for: A Genetic Variant in 12q13, a Possible Risk Factor for Bipolar Disorder, Is Associated with Depressive State, Accounting for Stressful Life Events
Source: PLoS One. 2014 Dec 17;9(12):e115135. doi: 10.1371/journal.pone.0115135 (PMC4269417; doi:10.1371/journal.pone.0115135)
Supplement: S2 Table — Initial logistic regression analysis (independent variables: age, gender, SLE, and neuroticism). abbreviations: N: Neuroticism, E: Extraversion, O: Openness, A: Agreeableness, C: Conscientiousness. (XLSX) [file pone.0115135.s004.xlsx]

## Sheet: Sheet1
	model	Estimate	Std.Error	beta	t-value	P-value
	Intercept	-7.328	2.313		-3.168	0.001585
	age	0.09	0.023	0.102	3.904	0.000102
	sex	0.133	0.639	0.005	0.208	0.835526
	SLE	2.561	0.429	0.154	5.971	3.42e-09
	N	0.368	0.017	0.574	21.034	<2E-16
	E	-0.079	0.036	-0.067	-2.199	0.028165
	O	0.038	0.024	0.046	1.568	0.117137
	A	-0.068	0.02	-0.1	-3.43	0.000631
	C	-0.062	0.021	-0.087	-2.975	0.003006
