# Supplementary material for: A Genetic Variant in 12q13, a Possible Risk Factor for Bipolar Disorder, Is Associated with Depressive State, Accounting for Stressful Life Events
Source: PLoS One. 2014 Dec 17;9(12):e115135. doi: 10.1371/journal.pone.0115135 (PMC4269417; doi:10.1371/journal.pone.0115135)
Supplement: S3 Table — Association analysis of all models including SNPs as main effect and GxE interaction on depressive state. abbreviations: Chr: chromosome, BP: base position, gene: closest gene +/−100 kb, A1: minor allele based on total sample, A2: alternative allele, NMISS: number of non missing subjects, ADD: additive model, SLE: stressful life event, OR: odds ratio. (XLSX) [file pone.0115135.s005.xlsx]

## Sheet: Sheet1
Chr	SNP	BP	gene	original study	A1	A2	TEST	NMISS	OR	P
1	rs16828722	42270666	HIVEP3	PGC MDD MP 2013 [ref3]	T	C	ADD	888	0.7965	0.1578
							SEX	888	0.9805	0.9363
							age	888	0.9835	0.06723
							SLE	888	2.59	8.532e-07
							ADDxSLE	888	1.249	0.4302
1	rs10789369	73824909	N/A	PGC+Sweden SCZ NG 2013 [ref4]	A	G	ADD	888	0.8454	0.2667
							SEX	888	0.9921	0.9743
							age	888	0.9835	0.06691
							SLE	888	2.877	1.611e-07
							ADDxSLE	888	0.9692	0.9063
1	rs1198588	98552832	MIR137	PGC+Sweden SCZ NG 2013 [ref4]	T	A	ADD	879	1.047	0.9056
							SEX	879	0.9745	0.9167
							age	879	0.9839	0.07436
							SLE	879	2.741	5.007e-10
							ADDxSLE	879	1.609	0.5256
1	rs14403	243663893	AKT3	PGC+Sweden SCZ NG 2013 [ref4]	A	G	ADD	888	0.7764	0.09333
							SEX	888	0.9882	0.9618
							age	888	0.9828	0.05613
							SLE	888	2.576	9.698e-07
							ADDxSLE	888	1.217	0.4622
2	rs2373000	37592628	QPCT	PGC+Sweden SCZ NG 2013 [ref4]	C	T	ADD	888	1.084	0.5212
							SEX	888	0.984	0.948
							age	888	0.9831	0.06066
							SLE	888	2.873	3.668e-05
							ADDxSLE	888	0.9813	0.932
2	rs11682175	57987593	N/A	PGC+Sweden SCZ NG 2013 [ref4]	C	T	ADD	871	0.9334	0.589
							SEX	871	0.9663	0.8909
							age	871	0.9827	0.06105
							SLE	871	3.103	2.873e-05
							ADDxSLE	871	0.881	0.5985
2	rs12991836	145141541	ZEB2	PGC+Sweden SCZ NG 2013 [ref4]	C	A	ADD	888	0.9349	0.5938
							SEX	888	0.9865	0.9562
							age	888	0.9837	0.07026
							SLE	888	3.147	1.036e-05
							ADDxSLE	888	0.8954	0.6221
2	rs4380187	185811940	ZNF804A	PGC+Sweden SCZ NG 2013 [ref4]	C	A	ADD	870	0.9673	0.7944
							SEX	870	0.9817	0.941
							age	870	0.9835	0.07273
							SLE	870	3.32	5.201e-06
							ADDxSLE	870	0.8258	0.3933
2	rs2949006	200715388	FTCDNL1	PGC+Sweden SCZ NG 2013 [ref4]	T	G	ADD	876	1.055	0.7142
							SEX	876	0.9436	0.8164
							age	876	0.9833	0.06656
							SLE	876	2.785	3.14e-07
							ADDxSLE	876	1.092	0.7477
2	rs12614221	221000018	N/A	PGC MDD MP 2013 [ref3]	T	G	ADD	888	0.8282	0.1389
							SEX	888	0.9693	0.8997
							age	888	0.9824	0.05121
							SLE	888	2.196	0.001611
							ADDxSLE	888	1.336	0.1934
2	rs778371	233743109	NGEF	PGC+Sweden SCZ NG 2013 [ref4]	C	T	ADD	888	0.8446	0.3357
							SEX	888	0.9934	0.9787
							age	888	0.9838	0.07165
							SLE	888	2.591	4.564e-07
							ADDxSLE	888	1.303	0.3803
3	rs6550435	36864489	TRANK1	PGC+Sweden SCZ NG 2013 [ref4]	G	T	ADD	874	1.082	0.6548
							SEX	874	1.01	0.9681
							age	874	0.9847	0.09437
							SLE	874	3.155	1.273e-10
							ADDxSLE	874	0.5465	0.1007
3	rs2535629	52833219	ITIH3	PGC CDG Lancet 2013 [ref12]	T	C	ADD	888	0.8343	0.1438
							SEX	888	1.033	0.897
							age	888	0.9821	0.04787
							SLE	888	3.197	6.693e-06
							ADDxSLE	888	0.8578	0.4915
3	rs2173763	122329160	PARP15	PGC MDD MP 2013 [ref3]	G	A	ADD	888	1.182	0.2785
							SEX	888	0.9771	0.9254
							age	888	0.983	0.0608
							SLE	888	3.35	5.444e-10
							ADDxSLE	888	0.6594	0.1289
3	rs1969253	183876512	DVL3	PGC MDD MP 2013 [ref3]	A	C	ADD	884	1.115	0.3928
							SEX	884	0.9968	0.9898
							age	884	0.9841	0.07813
							SLE	884	3.592	1.063e-06
							ADDxSLE	884	0.7891	0.2875
4	rs4478239	188191306	N/A	PGC MDD MP 2013 [ref3]	C	A	ADD	888	0.723	0.2348
							SEX	888	0.979	0.9315
							age	888	0.9835	0.06623
							SLE	888	2.721	3.574e-09
							ADDxSLE	888	1.344	0.5213
5	rs6878284	101769726	SLCO6A1	PGC+Sweden SCZ NG 2013 [ref4]	T	C	ADD	878	0.9868	0.9137
							SEX	878	0.9865	0.9561
							age	878	0.984	0.07644
							SLE	878	2.118	0.004169
							ADDxSLE	878	1.346	0.178
5	rs26531	115150525	CDO1	PGC MDD MP 2013 [ref3]	C	A	ADD	888	0.9818	0.8866
							SEX	888	0.9975	0.9918
							age	888	0.9836	0.06768
							SLE	888	2.457	0.0006114
							ADDxSLE	888	1.162	0.51
5	rs2910032	152540354	N/A	PGC+Sweden SCZ NG 2013 [ref4]	C	T	ADD	887	1.129	0.4797
							SEX	887	0.9817	0.9404
							age	887	0.983	0.05841
							SLE	887	2.904	1.694e-09
							ADDxSLE	887	0.9021	0.7596
6	rs1360780	35607571	FKBP5	candidate gene	T	C	ADD	888	1.364	0.02548
							SEX	888	1.011	0.966
							age	888	0.9825	0.05167
							SLE	888	3.279	1.59e-08
							ADDxSLE	888	0.7499	0.2512
6	rs1513498	67171922	N/A	PGC MDD MP 2013 [ref3]	A	G	ADD	888	0.7618	0.567
							SEX	888	0.9956	0.9857
							age	888	0.9831	0.06024
							SLE	888	2.844	6.514e-11
							ADDxSLE	888	0.633	0.6472
6	rs9371601	152790573	SYNE1	PGC BD NG 2011 [ref5]	G	T	ADD	870	1.111	0.4714
							SEX	870	0.9472	0.8291
							age	870	0.9833	0.06942
							SLE	870	3.237	2.239e-09
							ADDxSLE	870	0.6987	0.2026
7	rs6461049	2017445	MAD1L1	PGC+Sweden SCZ NG 2013 [ref4]	T	C	ADD	888	1.252	0.07652
							SEX	888	0.9858	0.954
							age	888	0.9824	0.05105
							SLE	888	3.548	2.265e-06
							ADDxSLE	888	0.7935	0.3071
8	rs2721937	116633699	TRPS1	PGC MDD MP 2013 [ref3]	T	C	ADD	887	0.9989	0.9934
							SEX	887	0.9711	0.9058
							age	887	0.9838	0.07243
							SLE	887	3.145	2.862e-07
							ADDxSLE	887	0.8482	0.489
8	rs4129585	143312933	TSNARE1	PGC+Sweden SCZ NG 2013 [ref4]	T	G	ADD	888	1.015	0.9302
							SEX	888	0.9869	0.9575
							age	888	0.9835	0.06573
							SLE	888	2.72	1.569e-07
							ADDxSLE	888	1.092	0.749
9	rs1108580	136505114	DBH	candidate gene	G	A	ADD	888	1.484	0.03183
							SEX	888	0.9966	0.9891
							age	888	0.983	0.05909
							SLE	888	2.986	1.454e-09
							ADDxSLE	888	0.7924	0.472
10	rs17691888	18734528	CACNB2	PGC+Sweden SCZ NG 2013 [ref4]	A	G	ADD	886	1.185	0.4363
							SEX	886	0.9814	0.9396
							age	886	0.9835	0.06641
							SLE	886	3.117	4.184e-11
							ADDxSLE	886	0.5641	0.1712
10	rs10994397	62279124	ANK3	PGC BD NG 2011 [ref5]	T	C	ADD	870	1.134	0.3213
							SEX	870	0.9677	0.8955
							age	870	0.9828	0.06187
							SLE	870	2.942	7.278e-05
							ADDxSLE	870	0.943	0.798
10	rs7085104	104628873	AS3MT	PGC+Sweden SCZ NG 2013 [ref4]	G	A	ADD	877	1.108	0.4197
							SEX	877	0.9735	0.9136
							age	877	0.9834	0.06675
							SLE	877	3.278	5.371e-06
							ADDxSLE	877	0.8427	0.4531
11	rs6265	27679916	BDNF	candidate gene	A	G	ADD	888	1.165	0.2079
							SEX	888	0.9816	0.9401
							age	888	0.9835	0.06636
							SLE	888	3	1.032e-05
							ADDxSLE	888	0.9309	0.7474
11	rs12576775	79077193	ODZ4	PGC BD NG 2011 [ref5]	G	A	ADD	888	1.519	0.2807
							SEX	888	0.9888	0.9638
							age	888	0.9834	0.06381
							SLE	888	2.912	3.955e-11
							ADDxSLE	888	0.5293	0.3851
11	rs7940866	130817579	SNX19	PGC+Sweden SCZ NG 2013 [ref4]	T	A	ADD	888	1.101	0.4443
							SEX	888	0.9874	0.9592
							age	888	0.9834	0.06464
							SLE	888	2.828	0.0001209
							ADDxSLE	888	0.9965	0.9878
12	rs1006737	2345295	CACNA1C	PGC+Sweden SCZ NG 2013 [ref4]	A	G	ADD	888	0.8975	0.6914
							SEX	888	0.9883	0.962
							age	888	0.9834	0.06551
							SLE	888	2.837	2.712e-10
							ADDxSLE	888	0.9279	0.8831
12	rs7296288	49479968	DHH	PGC BD NG 2011 [ref5]	C	A	ADD	888	1.56	0.0009431
							SEX	888	0.9568	0.8594
							age	888	0.9825	0.05243
							SLE	888	4.161	7.283e-10
							ADDxSLE	888	0.5798	0.01965
12	rs6538329	92824593	CLLU1	PGC MDD MP 2013 [ref3]	T	G	ADD	888	0.8404	0.2253
							SEX	888	0.9858	0.9539
							age	888	0.9831	0.06079
							SLE	888	2.476	2.517e-05
							ADDxSLE	888	1.264	0.3423
14	rs12884688	42321934	LRFN5	PGC MDD MP 2013 [ref3]	T	C	ADD	888	1.283	0.3475
							SEX	888	0.9867	0.9567
							age	888	0.9835	0.06654
							SLE	888	2.916	2.135e-10
							ADDxSLE	888	0.7558	0.5543
14	rs1885189	89387328	TTC8	PGC+Sweden SCZ NG 2013 [ref4]	C	A	ADD	876	0.9555	0.7317
							SEX	876	0.9841	0.9487
							age	876	0.9833	0.06676
							SLE	876	3.149	2.978e-07
							ADDxSLE	876	0.846	0.4824
16	rs9646303	87461969	ZCCHC14	PGC MDD MP 2013 [ref3]	G	A	ADD	879	1.036	0.776
							SEX	879	0.9798	0.9341
							age	879	0.9835	0.06751
							SLE	879	2.672	0.0001599
							ADDxSLE	879	1.048	0.8336
16	rs11645728	87556088	ZCCHC14	PGC MDD MP 2013 [ref3]	G	A	ADD	888	1.223	0.09861
							SEX	888	0.9926	0.9761
							age	888	0.9834	0.06586
							SLE	888	3.107	3.288e-05
							ADDxSLE	888	0.896	0.6346
17	rs4523957	2208899	SMG6	PGC+Sweden SCZ NG 2013 [ref4]	G	T	ADD	870	1.11	0.4617
							SEX	870	0.995	0.9841
							age	870	0.9831	0.07112
							SLE	870	2.012	0.0005208
							ADDxSLE	870	2.239	0.003373
17	rs8066012	12318243	N/A	PGC MDD MP 2013 [ref3]	C	T	ADD	879	1.129	0.4902
							SEX	879	0.9999	0.9997
							age	879	0.9846	0.08885
							SLE	879	2.494	8.035e-07
							ADDxSLE	879	1.452	0.2397
17	5-HTTLPR	~28564500	SLC6A4	candidate gene	L	S	ADD	887	1.07	0.6982
							SEX	887	0.9976	0.9923
							age	887	0.9825	0.05246
							SLE	887	2.653	7.284e-08
							ADDxSLE	887	1.224	0.5031
18	rs4801131	52752700	N/A	PGC+Sweden SCZ NG 2013 [ref4]	C	T	ADD	888	0.9267	0.544
							SEX	888	0.9801	0.9351
							age	888	0.9829	0.05724
							SLE	888	2.634	4.988e-05
							ADDxSLE	888	1.097	0.6776
19	rs2905424	19473445	MAU2	PGC+Sweden SCZ NG 2013 [ref4]	T	C	ADD	886	0.9466	0.6868
							SEX	886	0.9975	0.9918
							age	886	0.9834	0.06577
							SLE	886	2.312	0.0001043
							ADDxSLE	886	1.388	0.1987
21	rs7276043	42085920	DSCAM	PGC MDD MP 2013 [ref3]	C	T	ADD	888	1.243	0.3022
							SEX	888	0.9452	0.8211
							age	888	0.9831	0.06005
							SLE	888	2.708	1.214e-08
							ADDxSLE	888	1.209	0.6044
