# Supplementary material for: A Genetic Variant in 12q13, a Possible Risk Factor for Bipolar Disorder, Is Associated with Depressive State, Accounting for Stressful Life Events
Source: PLoS One. 2014 Dec 17;9(12):e115135. doi: 10.1371/journal.pone.0115135 (PMC4269417; doi:10.1371/journal.pone.0115135)
Supplement: S4 Table — Power analysis. Assuming: N of subjects: 300 case vs 600 control, significance: 0.05 (two-tailed), mode of inheritance: Log additive, effect size of gene (RG): 1.2 and effect size of environment (RE): 2. RGE: risk of GxE interaction. (XLSX) [file pone.0115135.s006.xlsx]

## Sheet: Sheet1
						power
	population risk (%)	prebalence of binary environment factor (%)	MAF (%)	RGE	interaction	Gene	Environment
	10	10	10	1	0.05	0.2	0.91
				1.5	0.14	0.2	0.91
				2	0.33	0.2	0.91
				2.5	0.51	0.2	0.91
				3	0.67	0.2	0.91
			20	1	0.05	0.32	0.91
				1.5	0.21	0.32	0.91
				2	0.49	0.32	0.91
				2.5	0.73	0.32	0.91
				3	0.86	0.32	0.91
			30	1	0.05	0.4	0.91
				1.5	0.25	0.4	0.91
				2	0.58	0.4	0.91
				2.5	0.81	0.4	0.91
				3	0.92	0.4	0.91
			40	1	0.05	0.44	0.91
				1.5	0.27	0.44	0.91
				2	0.62	0.44	0.91
				2.5	0.84	0.44	0.91
				3	0.94	0.44	0.91
			50	1	0.05	0.44	0.91
				1.5	0.27	0.44	0.91
				2	0.62	0.44	0.91
				2.5	0.84	0.44	0.91
				3	0.93	0.44	0.91
	20	10	10	1	0.05	0.2	0.89
				1.5	0.13	0.2	0.89
				2	0.29	0.2	0.89
				2.5	0.45	0.2	0.89
				3	0.59	0.2	0.89
			20	1	0.05	0.32	0.89
				1.5	0.19	0.32	0.89
				2	0.45	0.32	0.89
				2.5	0.67	0.32	0.89
				3	0.81	0.32	0.89
			30	1	0.05	0.39	0.89
				1.5	0.23	0.39	0.89
				2	0.54	0.39	0.89
				2.5	0.77	0.39	0.89
				3	0.89	0.39	0.89
			40	1	0.05	0.43	0.89
				1.5	0.25	0.43	0.89
				2	0.58	0.43	0.89
				2.5	0.81	0.43	0.89
				3	0.92	0.43	0.89
			50	1	0.05	0.44	0.89
				1.5	0.26	0.44	0.89
				2	0.59	0.44	0.89
				2.5	0.81	0.44	0.89
				3	0.92	0.44	0.89
